# Supplementary material for: Order type dataset analysis for fiducial markers
Source: Data Brief. 2018 Aug 31;20:1068–72. doi: 10.1016/j.dib.2018.08.126 (PMC6139888; doi:10.1016/j.dib.2018.08.126)
Supplement: Supplementary file 1 — Supplementary material [file mmc1.zip]

Archive with 1 entries (1 files):
- conflic.txt
