# Supplementary material for: Order type dataset analysis for fiducial markers
Source: Data Brief. 2018 Aug 31;20:1068–72. doi: 10.1016/j.dib.2018.08.126 (PMC6139888; doi:10.1016/j.dib.2018.08.126)
Supplement: Supplementary file 1 — Supplementary material [file mmc1.zip › conflic.txt]

April 4th, 2018

Dear editor of Data in Brief journal

The authors of this paper declare that they
do not have any conflict of interest with this
work.

  Dr. Luis Gerardo de la Fraga
